# Supplementary material for: Meta-analysis data of the accuracy of tests for meat adulteration by real-time PCR
Source: Data Brief. 2022 Feb 17;41:107972. doi: 10.1016/j.dib.2022.107972 (PMC8881715; doi:10.1016/j.dib.2022.107972)
Supplement: Supplementary file 1 [file mmc1.xlsx]

## Sheet: Лист1
	Author	Study ID	TP	FP	FN	TN
1	Wang 2020a	1	3	0	0	18
2	Wang 2020b	1	3	0	0	18
3	Li 2020	3	1	0	0	5
4	Al-Kahtani 2017	74	6	0	0	36
5	Jonker 2008	149	1	0	0	17
6	Jonker 2008a	149	1	1	0	16
7	Jonker 2008b	149	1	0	0	17
8	Jonker 2008c	149	1	0	0	17
9	Jonker 2008d	149	1	1	0	16
10	Jonker 2008e	149	1	1	0	16
11	Kesmen 2012	130	6	0	0	36
12	Kesmen 2012a	130	6	0	0	36
13	Nizar 2019	36	3	0	0	42
14	Li 2019	40	1	0	0	10
15	Rahman 2015	83	9	0	0	81
16	Hashim 2012	129	9	0	0	90
