# Supplementary material for: Meta-analysis data of the accuracy of tests for meat adulteration by real-time PCR
Source: Data Brief. 2022 Feb 17;41:107972. doi: 10.1016/j.dib.2022.107972 (PMC8881715; doi:10.1016/j.dib.2022.107972)
Supplement: Supplementary file 2 [file mmc2.zip]

Archive with 1 entries (1 files):
- Tabular results - summary.rtf
